# Supplementary material for: Rapid identification of wood species using XRF and neural network machine learning
Source: Sci Rep. 2021 Sep 2;11:17533. doi: 10.1038/s41598-021-96850-2 (PMC8413463; doi:10.1038/s41598-021-96850-2)
Supplement: Supplementary file 1 — Supplementary Table 1. [file 41598_2021_96850_MOESM1_ESM.xlsx]

## Sheet: Train Accuracy
Taxa

## Sheet: Test Accuracy
Taxa

## Sheet: Train Confusion
x

## Sheet: Test Confusion
x
